# Supplementary material for: Acute Increase in Blood αCGRP at Maximal Exercise and Its Association to Cardiorespiratory Fitness, Carbohydrate Oxidation and Work Performed: An Exploratory Study in Young Men
Source: Biology (Basel). 2021 Aug 17;10(8):783. doi: 10.3390/biology10080783 (PMC8389686; doi:10.3390/biology10080783)
Supplement: Supplementary file 1 [file biology-10-00783-s001.zip]

Archive with 1 entries (1 files):
- biology-1316700-supplementary.pdf
